# Supplementary material for: Investigation of the Effects of 2.45 GHz Near-Field EMF on Yeast
Source: Antioxidants (Basel). 2025 Jul 3;14(7):820. doi: 10.3390/antiox14070820 (PMC12291942; doi:10.3390/antiox14070820)
Supplement: Supplementary file 1 [file antioxidants-14-00820-s001.zip]

Archive with 1 entries (1 files):
- antioxidants-3692428-supplementary.xlsx
