# Supplementary material for: Investigation of the Effects of 2.45 GHz Near-Field EMF on Yeast
Source: Antioxidants (Basel). 2025 Jul 3;14(7):820. doi: 10.3390/antiox14070820 (PMC12291942; doi:10.3390/antiox14070820)
Supplement: Supplementary file 1 [file antioxidants-14-00820-s001.zip › antioxidants-3692428-supplementary.xlsx]

## Sheet: Raw Data
Exposure Setup	Experimental Day	Sample Type	Generator Output Power, dBm	Distance to Antenna, cm	SAR, W/kg	Treatement Duration, min	Minimal (Room) Temperature (RT), °C	Maximal Temperature (Tmax), °C	Temperature Difference (ΔT), °C	Sample Description	А260	GSH, mg/mL	Trolox Equivalent, mM	Tail length, pixels	Tail DNA, %	Olive Tail Moment, arb.u.
Exposure Setup 1	Day 1	Control	#N/A	#N/A	0	20	19.2	23.3	4.1	Control - 20 min	1.065	#N/A	#N/A	13.4331	13.1513	2.36299
Exposure Setup 1	Day 1	2.45 GHz EMF	-10	2	132	20	20.3	37.6	17.3	2.45 GHz EMF - 20 min - 2 cm	1.296	#N/A	#N/A	#N/A	#N/A	#N/A
Exposure Setup 1	Day 1	Control	#N/A	#N/A	0	20	19.5	23.4	3.9	Control - 20 min	#N/A	0.258736	1.47416	#N/A	#N/A	#N/A
Exposure Setup 1	Day 1	2.45 GHz EMF	-10	2	132	20	21.4	48.4	27	2.45 GHz EMF - 20 min - 2 cm	#N/A	0.214965	1.20603	#N/A	#N/A	#N/A
Exposure Setup 1	Day 1	Control	#N/A	#N/A	0	20	19.4	23.2	3.8	Control - 20 min	1.44	#N/A	#N/A	#N/A	#N/A	#N/A
Exposure Setup 1	Day 1	2.45 GHz EMF	-10	2	132	20	20	40.9	20.9	2.45 GHz EMF - 20 min - 2 cm	1.113	#N/A	#N/A	#N/A	#N/A	#N/A
Exposure Setup 1	Day 1	Control	#N/A	#N/A	0	20	20.9	23.6	2.7	Control - 20 min	#N/A	0.281973	1.49066	#N/A	#N/A	#N/A
Exposure Setup 1	Day 1	2.45 GHz EMF	-10	2	132	20	20.5	44.9	24.4	2.45 GHz EMF - 20 min - 2 cm	#N/A	0.237121	1.30091	6.45753	9.56716	1.54932
Exposure Setup 1	Day 1	Control	#N/A	#N/A	0	20	22	23.6	1.6	Control - 20 min	1.095	#N/A	#N/A	#N/A	#N/A	#N/A
Exposure Setup 1	Day 1	2.45 GHz EMF	-10	2	132	20	22.2	42.6	20.4	2.45 GHz EMF - 20 min - 2 cm	1.6605	#N/A	#N/A	#N/A	#N/A	#N/A
Exposure Setup 1	Day 1	Control	#N/A	#N/A	0	20	22.1	23.7	1.6	Control - 20 min	#N/A	0.273327	1.44529	#N/A	#N/A	#N/A
Exposure Setup 1	Day 1	2.45 GHz EMF	-10	2	132	20	22	44	22	2.45 GHz EMF - 20 min - 2 cm	#N/A	0.239282	1.46591	#N/A	#N/A	#N/A
Exposure Setup 1	Day 1	2.45 GHz EMF	-10	2	132	20	22.2	41.8	19.6	2.45 GHz EMF - 20 min - 2 cm	1.497	#N/A	#N/A	#N/A	#N/A	#N/A
Exposure Setup 1	Day 1	Control	#N/A	#N/A	0	20	22.3	23.6	1.3	Control - 20 min	#N/A	0.275488	1.52779	#N/A	#N/A	#N/A
Exposure Setup 1	Day 1	2.45 GHz EMF	-10	2	132	20	22	40.3	18.3	2.45 GHz EMF - 20 min - 2 cm	#N/A	0.241984	1.27615	#N/A	#N/A	#N/A
Exposure Setup 1	Day 1	RT	#N/A	#N/A	0	20	25	25	0	RT - 20 min	1.149	0.233338	1.32732	#N/A	#N/A	#N/A
Exposure Setup 1	Day 1	Heating - Setup 1	#N/A	#N/A	0	20	21	41	20	Heating - Setup 1 - 20 min	1.278	0.234959	1.22798	#N/A	#N/A	#N/A
Exposure Setup 1	Day 1	Heating - Setup 1	#N/A	#N/A	0	20	21	41	20	Heating - Setup 1 - 20 min	1.281	0.229555	1.31204	#N/A	#N/A	#N/A
Exposure Setup 1	Day 2	Control	#N/A	#N/A	0	20	23.4	23.6	0.2	Control - 20 min	0.951	#N/A	#N/A	31.5724	15.9424	3.9549
Exposure Setup 1	Day 2	2.45 GHz EMF	-10	2	132	20	23.2	41.9	18.7	2.45 GHz EMF - 20 min - 2 cm	1.3395	#N/A	#N/A	#N/A	#N/A	#N/A
Exposure Setup 1	Day 2	Control	#N/A	#N/A	0	20	21.7	23.8	2.1	Control - 20 min	#N/A	0.241444	3.3268	#N/A	#N/A	#N/A
Exposure Setup 1	Day 2	2.45 GHz EMF	-10	2	132	20	21.9	42.5	20.6	2.45 GHz EMF - 20 min - 2 cm	#N/A	0.220909	2.93263	#N/A	#N/A	#N/A
Exposure Setup 1	Day 2	Control	#N/A	#N/A	0	20	21.5	23.7	2.2	Control - 20 min	0.93	0.241984	3.38074	#N/A	#N/A	#N/A
Exposure Setup 1	Day 2	2.45 GHz EMF	-10	2	132	20	21.7	44.9	23.2	2.45 GHz EMF - 20 min - 2 cm	2.025	0.224152	2.99902	#N/A	#N/A	#N/A
Exposure Setup 1	Day 2	Control	#N/A	#N/A	0	20	22.5	23.7	1.2	Control - 20 min	#N/A	0.238202	3.51352	#N/A	#N/A	#N/A
Exposure Setup 1	Day 2	2.45 GHz EMF	-10	2	132	20	22.1	48	25.9	2.45 GHz EMF - 20 min - 2 cm	#N/A	0.197673	2.58409	40.2201	24.3758	7.76217
Exposure Setup 1	Day 2	2.45 GHz EMF	-10	2	132	20	22	42	20	2.45 GHz EMF - 20 min - 2 cm	1.488	#N/A	#N/A	#N/A	#N/A	#N/A
Exposure Setup 1	Day 2	Control	#N/A	#N/A	0	20	22.1	24.9	2.8	Control - 20 min	0.9555	#N/A	#N/A	#N/A	#N/A	#N/A
Exposure Setup 1	Day 2	2.45 GHz EMF	-10	2	132	20	21.5	42.6	21.1	2.45 GHz EMF - 20 min - 2 cm	#N/A	0.215505	3.01146	#N/A	#N/A	#N/A
Exposure Setup 1	Day 2	Control	#N/A	#N/A	0	20	21.5	24.4	2.9	Control - 20 min	#N/A	0.240363	3.3185	#N/A	#N/A	#N/A
Exposure Setup 1	Day 2	2.45 GHz EMF	-10	2	132	20	21.3	43.7	22.4	2.45 GHz EMF - 20 min - 2 cm	1.707	0.219829	3.01146	#N/A	#N/A	#N/A
Exposure Setup 1	Day 2	Control	#N/A	#N/A	0	20	21.5	24.4	2.9	Control - 20 min	1.011	0.229015	3.56746	#N/A	#N/A	#N/A
Exposure Setup 1	Day 2	2.45 GHz EMF	-10	2	132	20	21.4	43.2	21.8	2.45 GHz EMF - 20 min - 2 cm	#N/A	0.2074	3.0986	42.9367	25.8876	7.10458
Exposure Setup 1	Day 2	Control	#N/A	#N/A	0	20	21.5	24.9	3.4	Control - 20 min	#N/A	0.231177	3.57991	#N/A	#N/A	#N/A
Exposure Setup 1	Day 2	RT	#N/A	#N/A	0	20	25	25	0	RT - 20 min	1.164	0.223071	3.3517	#N/A	#N/A	#N/A
Exposure Setup 1	Day 2	Heating - Setup 1	#N/A	#N/A	0	20	23.4	48	24.6	Heating - Setup 1 - 20 min	1.458	0.218748	3.23552	#N/A	#N/A	#N/A
Exposure Setup 1	Day 3	Control	#N/A	#N/A	0	20	23.6	24.1	0.5	Control - 20 min	1.047	#N/A	#N/A	21.4672	13.8467	2.80435
Exposure Setup 1	Day 3	2.45 GHz EMF	-10	2	132	20	23.5	42.9	19.4	2.45 GHz EMF - 20 min - 2 cm	2.034	#N/A	#N/A	#N/A	#N/A	#N/A
Exposure Setup 1	Day 3	Control	#N/A	#N/A	0	20	24.2	24.4	0.2	Control - 20 min	#N/A	0.20794	3.56489	#N/A	#N/A	#N/A
Exposure Setup 1	Day 3	2.45 GHz EMF	-10	2	132	20	23.5	42.3	18.8	2.45 GHz EMF - 20 min - 2 cm	#N/A	0.191729	3.05516	#N/A	#N/A	#N/A
Exposure Setup 1	Day 3	Control	#N/A	#N/A	0	20	23.8	24	0.2	Control - 20 min	1.11	0.210642	3.45339	#N/A	#N/A	#N/A
Exposure Setup 1	Day 3	2.45 GHz EMF	-10	2	132	20	23.8	49.2	25.4	2.45 GHz EMF - 20 min - 2 cm	4.362	0.167411	2.48967	#N/A	#N/A	#N/A
Exposure Setup 1	Day 3	Control	#N/A	#N/A	0	20	24.1	24.7	0.6	Control - 20 min	#N/A	0.214965	3.41755	#N/A	#N/A	#N/A
Exposure Setup 1	Day 3	2.45 GHz EMF	-10	2	132	20	24.2	45.9	21.7	2.45 GHz EMF - 20 min - 2 cm	#N/A	0.17984	2.78436	19.862	13.5998	2.88008
Exposure Setup 1	Day 3	Control	#N/A	#N/A	0	20	22.4	24.7	2.3	Control - 20 min	1.167	#N/A	#N/A	#N/A	#N/A	#N/A
Exposure Setup 1	Day 3	2.45 GHz EMF	-10	2	132	20	22.8	46.9	24.1	2.45 GHz EMF - 20 min - 2 cm	2.748	#N/A	#N/A	#N/A	#N/A	#N/A
Exposure Setup 1	Day 3	Control	#N/A	#N/A	0	20	22.7	24.7	2	Control - 20 min	#N/A	0.214425	3.52905	#N/A	#N/A	#N/A
Exposure Setup 1	Day 3	2.45 GHz EMF	-10	2	132	20	22.8	49.1	26.3	2.45 GHz EMF - 20 min - 2 cm	#N/A	0.177138	2.79631	#N/A	#N/A	#N/A
Exposure Setup 1	Day 3	Control	#N/A	#N/A	0	20	22.8	24.9	2.1	Control - 20 min	1.152	0.211723	3.69233	#N/A	#N/A	#N/A
Exposure Setup 1	Day 3	2.45 GHz EMF	-10	2	132	20	22	46.9	24.9	2.45 GHz EMF - 20 min - 2 cm	2.286	0.183082	3.02728	#N/A	#N/A	#N/A
Exposure Setup 1	Day 3	Control	#N/A	#N/A	0	20	22.7	24.3	1.6	Control - 20 min	#N/A	0.217127	3.63658	#N/A	#N/A	#N/A
Exposure Setup 1	Day 3	2.45 GHz EMF	-10	2	132	20	22.9	42.3	19.4	2.45 GHz EMF - 20 min - 2 cm	#N/A	0.191188	3.17065	26.1206	14.2082	3.30606
Exposure Setup 1	Day 3	RT	#N/A	#N/A	0	20	25	25	0	RT - 20 min	1.227	0.216586	2.84889	#N/A	#N/A	#N/A
Exposure Setup 1	Day 4	Control	#N/A	#N/A	0	20	20.8	24.7	3.9	Control - 20 min	0.861	0.224152	2.87097	12.8223	12.645	2.52932
Exposure Setup 1	Day 4	2.45 GHz EMF	-10	2	132	20	18.9	49.4	30.5	2.45 GHz EMF - 20 min - 2 cm	2.301	0.210102	2.2884	#N/A	#N/A	#N/A
Exposure Setup 1	Day 4	Control	#N/A	#N/A	0	20	19.2	24.2	5	Control - 20 min	0.894	#N/A	#N/A	#N/A	#N/A	#N/A
Exposure Setup 1	Day 4	2.45 GHz EMF	-10	2	132	20	19.4	45.5	26.1	2.45 GHz EMF - 20 min - 2 cm	2.31	#N/A	#N/A	9.65161	9.95072	2.00261
Exposure Setup 1	Day 4	Control	#N/A	#N/A	0	20	19.6	24.8	5.2	Control - 20 min	0	0.246848	2.84703	#N/A	#N/A	#N/A
Exposure Setup 1	Day 4	2.45 GHz EMF	-10	2	132	20	18.5	42.5	24	2.45 GHz EMF - 20 min - 2 cm	0	0.234419	2.69141	#N/A	#N/A	#N/A
Exposure Setup 1	Day 4	Control	#N/A	#N/A	0	20	20	24.5	4.5	Control - 20 min	0.936	#N/A	#N/A	#N/A	#N/A	#N/A
Exposure Setup 1	Day 4	2.45 GHz EMF	-10	2	132	20	20.1	42.9	22.8	2.45 GHz EMF - 20 min - 2 cm	1.443	#N/A	#N/A	#N/A	#N/A	#N/A
Exposure Setup 2	Day 4	Control	#N/A	#N/A	0	20	23	25	2	Control - 20 min	0.918	0.243065	2.88294	#N/A	#N/A	#N/A
Exposure Setup 2	Day 4	2.45 GHz EMF	-10	4	126	20	23.2	30.1	6.9	2.45 GHz EMF - 20 min - 4 cm	0.957	0.249009	2.93482	#N/A	#N/A	#N/A
Exposure Setup 2	Day 4	Control	#N/A	#N/A	0	20	22.7	25.1	2.4	Control - 20 min	0.924	#N/A	#N/A	#N/A	#N/A	#N/A
Exposure Setup 2	Day 4	2.45 GHz EMF	-10	4	126	20	23.1	30.4	7.3	2.45 GHz EMF - 20 min - 4 cm	0.963	#N/A	#N/A	11.5317	12.2589	2.31106
Exposure Setup 2	Day 4	Control	#N/A	#N/A	0	20	22.6	24.9	2.3	Control - 20 min	0.915	0.237661	3.00265	#N/A	#N/A	#N/A
Exposure Setup 2	Day 4	Control	#N/A	#N/A	0	20	23.1	24.9	1.8	Control - 20 min	0.915	#N/A	#N/A	#N/A	#N/A	#N/A
Exposure Setup 2	Day 4	RT	#N/A	#N/A	0	20	25	25	0	RT - 20 min	1.239	0.239823	2.7353	#N/A	#N/A	#N/A
Exposure Setup 2	Day 4	Heating - Setup 2	#N/A	#N/A	0	20	23.2	30.2	7	Heating - Setup 2 - 20 min	1.203	0.244686	2.71136	#N/A	#N/A	#N/A
Exposure Setup 1	Day 4	RT	#N/A	#N/A	0	20	25	25	0	RT - 20 min	1.182	0.25063	2.79915	#N/A	#N/A	#N/A
Exposure Setup 1	Day 4	Heating - Setup 1	#N/A	#N/A	0	20	19.2	45.1	25.9	Heating - Setup 1 - 20 min	1.317	0.247388	2.85102	#N/A	#N/A	#N/A
Exposure Setup 3	Day 5	2.45 GHz EMF	-10	4	126	60	23.5	35.9	12.4	2.45 GHz EMF - 60 min - 4 cm	1.359	#N/A	#N/A	28.2496	19.9159	4.13878
Exposure Setup 3	Day 5	2.45 GHz EMF	-10	4	126	60	23.6	35.9	12.3	2.45 GHz EMF - 60 min - 4 cm	1.371	0.171194	2.22575	#N/A	#N/A	#N/A
Exposure Setup 3	Day 5	Control	#N/A	#N/A	0	60	23.1	27.3	4.2	Control - 60 min	1.155	#N/A	#N/A	#N/A	#N/A	#N/A
Exposure Setup 3	Day 5	Control	#N/A	#N/A	0	60	23.1	27.4	4.3	Control - 60 min	1.143	0.202536	2.35003	#N/A	#N/A	#N/A
Exposure Setup 2	Day 5	2.45 GHz EMF	-10	4	126	20	26	34.3	8.3	2.45 GHz EMF - 20 min - 4 cm	1.218	#N/A	#N/A	12.6568	15.1964	2.40067
Exposure Setup 2	Day 5	2.45 GHz EMF	-10	4	126	20	26.1	35.3	9.2	2.45 GHz EMF - 20 min - 4 cm	1.23	0.194971	2.20972	#N/A	#N/A	#N/A
Exposure Setup 2	Day 5	Control	#N/A	#N/A	0	20	26.1	26.8	0.7	Control - 20 min	1.179	#N/A	#N/A	16.8626	17.8495	3.27515
Exposure Setup 2	Day 5	Control	#N/A	#N/A	0	20	26.1	26.6	0.5	Control - 20 min	1.185	0.199834	2.32598	#N/A	#N/A	#N/A
Exposure Setup 2	Day 5	RT	#N/A	#N/A	0	20	25	25	0	RT - 20 min	1.356	0.198213	2.44436	#N/A	#N/A	#N/A
Exposure Setup 2	Day 5	Heating - Setup 2	#N/A	#N/A	0	20	26	34.8	8.8	Heating - Setup 2 - 20 min	1.4265	0.18038	2.19344	#N/A	#N/A	#N/A
Exposure Setup 3	Day 5	RT	#N/A	#N/A	0	60	25	25	0	RT - 60 min	1.452	0.191729	2.25617	#N/A	#N/A	#N/A
Exposure Setup 3	Day 5	Heating - Setup 3	#N/A	#N/A	0	60	23.6	35.9	12.3	Heating - Setup 3 - 60 min	1.557	0.196592	2.22873	#N/A	#N/A	#N/A
Exposure Setup 3	Day 6	2.45 GHz EMF	-10	4	126	60	25.7	38.4	12.7	2.45 GHz EMF - 60 min - 4 cm	1.539	#N/A	#N/A	42.4219	19.0997	5.50517
Exposure Setup 3	Day 6	2.45 GHz EMF	-10	4	126	60	25.5	39.3	13.8	2.45 GHz EMF - 60 min - 4 cm	1.509	0.224152	2.75455	#N/A	#N/A	#N/A
Exposure Setup 3	Day 6	Control	#N/A	#N/A	0	60	26	27.7	1.7	Control - 60 min	1.275	#N/A	#N/A	39.8546	23.1942	6.13533
Exposure Setup 3	Day 6	Control	#N/A	#N/A	0	60	25.9	27.6	1.7	Control - 60 min	1.197	0.232798	3.13443	#N/A	#N/A	#N/A
Exposure Setup 3	Day 7	2.45 GHz EMF	-10	4	126	60	23.4	34.6	11.2	2.45 GHz EMF - 60 min - 4 cm	1.725	#N/A	#N/A	23.3038	16.296	3.77365
Exposure Setup 3	Day 7	2.45 GHz EMF	-10	4	126	60	23.2	35.5	12.3	2.45 GHz EMF - 60 min - 4 cm	1.8	0.180921	2.27722	#N/A	#N/A	#N/A
Exposure Setup 3	Day 7	Control	#N/A	#N/A	0	60	23.7	26.5	2.8	Control - 60 min	1.482	#N/A	#N/A	16.7528	15.1966	2.62089
Exposure Setup 3	Day 7	Control	#N/A	#N/A	0	60	23.8	26.5	2.7	Control - 60 min	1.497	0.182542	2.42872	#N/A	#N/A	#N/A
Exposure Setup 3	Day 7	RT	#N/A	#N/A	0	60	25	25	0	RT - 60 min	1.872	0.183893	2.75255	#N/A	#N/A	#N/A
Exposure Setup 3	Day 7	Heating - Setup 3	#N/A	#N/A	0	60	24	35.5	11.5	Heating - Setup 3 - 60 min	2.025	0.178759	2.73088	#N/A	#N/A	#N/A
